# Supplementary material for: Lacrimal sac bacteriology and susceptibility pattern in infants with congenital nasolacrimal duct obstruction in the 1st year of life: a cross-sectional study
Source: BMC Pediatr. 2020 Oct 6;20:465. doi: 10.1186/s12887-020-02358-5 (PMC7539386; doi:10.1186/s12887-020-02358-5)
Supplement: Supplementary file 1 — Additional file 1. [file 12887_2020_2358_MOESM1_ESM.xlsx]

## Sheet: Sheet1
case	residence（1:countryside;2:downtown）	sex（1:male;2:female）	microbiology	sensitive antibiotic	resistant antibiotic	intermediate antibiotic
1	2	2	Streptococcus pneumoniae	Levofloxacin, Penicillin, Chloramphenicol, Ceftriaxone ,Telithromycin, Cefotaxime, Ertapenem, Moxifloxacin, Linezolid, Meropenem, Sulfamethoxazole, Vancomycin, Ofloxacin, Amoxicillin	Tetracycline, Erythromycin, Clindamycin
2	NA	1	Staphylococcus aureus (MRSA)	Levofloxacin, Clindamycin, Moxifloxacin, Ciprofloxacin, Erythromycin, Gentamicin, Rifampin, Sulfamethoxazole, Tetracycline, Vancomycin, Quinupristin, Tigecycline	Penicillin, Oxacillin
			Streptococcus pneumoniae	Levofloxacin, Chloramphenicol, Sulfamethoxazole, Rifampin, Clindamycin, Penicillin	Erythromycin	Tetracycline
3	1	1	Haemophilus influenzae	Levofloxacin, Azithromycin, Chloramphenicol, Meropenem	Ampicillin, Cefuroxime, Sulfamethoxazole, Ceftriaxone, Amoxicillin	Tetracycline
			Streptococcus pneumoniae	Penicillin, Ceftriaxone , Cefotaxime, Ertapenem, Telithromycin, Linezolid, Meropenem, Vancomycin, Moxifloxacin, Levofloxacin, Ofloxacin, Chloramphenicol, Tetracycline, Amoxicillin	Erythromycin, Sulfamethoxazole
4	2	1	Gemella haemolysans
			Streptococcus mitis	Cefotaxime, Chloramphenicol, Vancomycin, Clindamycin, Ceftriaxone, Penicillin	Levofloxacin	Erythromycin
5	NA	1	Neisseriae flavescens
			Streptococcus anginosus
6	2	2	Streptococcus anginosus	Erythromycin, Levofloxacin, Cefotaxime, Chloramphenicol, Vancomycin, Clindamycin, Ceftriaxone, Penicillin
7	2	1	negative
8	1	1	negative
9	2	1	Streptococcus pneumoniae	Cefotaxime, Penicillin, Ceftriaxone, Moxifloxacin, Linezolid, Levofloxacin, Meropenem, Ofloxacin, Chloramphenicol, Vancomycin, Amoxicillin, Ertapenem, Telithromycin	Erythromycin, Sulfamethoxazole, Tetracycline
10	1	1	Corynebacterium macginleyi
11	2	2	Streptococcus oralis	Erythromycin, Cefotaxime, Chloramphenicol, Vancomycin, Clindamycin, Ceftriaxone	Levofloxacin	Penicillin
12	2	1	Streptococcus pneumoniae	Ceftriaxone, Telithromycin, Cefotaxime, Penicillin, Moxifloxacin, Linezolid, Levofloxacin, Meropenem, Ofloxacin, Chloramphenicol, Tetracycline, Vancomycin, Amoxicillin, Ertapenem	Erythromycin, Sulfamethoxazole
13	1	1	Haemophilus parainfluenzae	Ampicillin, Cefuroxime, Sulfamethoxazole, Chloramphenicol, Meropenem, Ceftriaxone, Amoxicillin, Azithromycin	Levofloxacin
14	NA	1	Streptococcus pneumoniae	Ceftriaxone, Telithromycin, Cefotaxime, Penicillin, Moxifloxacin, Linezolid, Levofloxacin, Meropenem, Chloramphenicol, Vancomycin, Amoxicillin, Ertapenem	Erythromycin, Sulfamethoxazole, Tetracycline	Ofloxacin
15	2	1	Haemophilus influenzae	Cefuroxime, Levofloxacin, Ampicillin, Chloramphenicol, Ceftriaxone, Amoxicillin, Azithromycin	Ampicillin, Sulfamethoxazole
16	1	1	Streptococcus contellatus	Erythromycin, Levofloxacin, Cefotaxime, Chloramphenicol, Vancomycin, Clindamycin, Ceftriaxone, Penicillin
17	NA	1	Haemophilus haemolyticus
			Streptococcus mitis	Erythromycin, Levofloxacin, Cefotaxime, Chloramphenicol, Vancomycin, Clindamycin, Ceftriaxone, Penicillin
18	1	1	Neisseriae sicca
19	1	1	Streptococcus pneumoniae	Cefotaxime, Telithromycin, Ceftriaxone, Moxifloxacin, Linezolid, Levofloxacin, Meropenem, Ofloxacin, Sulfamethoxazole, Chloramphenicol, Vancomycin, Amoxicillin, Ertapenem, Penicillin	Erythromycin, Tetracycline
20	NA	1	Haemophilus haemolyticus
21	1	1	negative
22	2	2	Streptococcus mitis	Cefotaxime, Chloramphenicol, Vancomycin, Ceftriaxone	Erythromycin, Levofloxacin, Clindamycin	Penicillin
23	2	1	negative
24	2	2	Neisseriae elongata
			Streptococcus intermedius	Erythromycin, Levofloxacin, Cefotaxime, Chloramphenicol, Vancomycin, Clindamycin, Ceftriaxone, Penicillin
25	2	1	Stenotrophomonas maltophilia	Cefoperazone-sulbactam, Levofloxacin, Minocycline, Sulfamethoxazole
			Streptococcus mitis	Erythromycin, Levofloxacin, Cefotaxime, Chloramphenicol, Vancomycin, Clindamycin, Ceftriaxone		Penicillin
26	1	1	Streptococcus intermedius	Levofloxacin, Cefotaxime, Chloramphenicol, Vancomycin, Clindamycin, Ceftriaxone, Penicillin		Erythromycin
27	NA	1	Haemophilus influenzae	Ampicillin, Levofloxacin, Chloramphenicol, Meropenem, Ceftriaxone, Amoxicillin	Cefuroxime, Sulfamethoxazole
			Capnocytophaga sputigena
28	2	2	Neisseriae macacae
			Haemophilus haemolyticus
29	1	2	Staphylococcus aureus (MRSA)	Quinupristin, Tigecycline, Clindamycin, Moxifloxacin, Linezolid, Ciprofloxacin, Erythromycin, Gentamicin, Levofloxacin, Rifampin, Sulfamethoxazole, Tetracycline, Vancomycin	Oxacillin, Penicillin
30	2	2	Streptococcus pneumoniae	Penicillin，Ceftriaxone, Telithromycin, Cefotaxime, Ertapenem, Moxifloxacin, Linezolid, Levofloxacin, Ofloxacin, Chloramphenicol, Vancomycin, Amoxicillin	Sulfamethoxazole，Tetracycline
31	2	2	Neisseriae macacae
			Haemophilus aphrophilus
32	1	1	Streptococcus pneumoniae	Cefotaxime, Ceftriaxone, Telithromycin, Penicillin, Ertapenem, Moxifloxacin, Erythromycin, Levofloxacin, Meropenem, Ofloxacin, Sulfamethoxazole, Chloramphenicol, Vancomycin, Amoxicillin
